# Supplementary material for: Proteomic Network of Antibiotic-Induced Outer Membrane Vesicles Released by Extensively Drug-Resistant Elizabethkingia anophelis
Source: Microbiol Spectr. 2022 Jul 19;10(4):e00262-22. doi: 10.1128/spectrum.00262-22 (PMC9431301; doi:10.1128/spectrum.00262-22)
Supplement: Supplemental file 2 — Supplemental material. Download spectrum.00262-22-s0002.xlsx, XLSX file, 0.02 MB [file spectrum.00262-22-s0002.xlsx]

## Sheet: Control
Accession	Description	MW [kDa]	subcellular localization	biological function
WP_024565640.1	OmpA family protein [Elizabethkingia anophelis]	53.0646	Periplasmic	transmembrane transporter activity
WP_024568269.1	TROVE domain-containing protein [Elizabethkingia anophelis]	48.2545	Outermembrane	N/A
WP_009089873.1	outer membrane beta-barrel protein [Elizabethkingia anophelis]	21.8503	Outermembrane	N/A
WP_024566914.1	DUF5074 domain-containing protein [Elizabethkingia anophelis]	51.3175	Outermembrane	N/A
WP_047034400.1	RagB/SusD family nutrient uptake outer membrane protein [Elizabethkingia anophelis]	51.2277	Outermembrane	ion binding
WP_009085335.1	Sulfurtransferase [Elizabethkingia anophelis]	53.7404	Extracellular	N/A
WP_058878765.1	hypothetical protein [Elizabethkingia anophelis]	38.4785	Extracellular	N/A
WP_078406973.1	TonB-dependent receptor [Elizabethkingia anophelis]	95.7391	Outermembrane	transmembrane transporter activity / ion binding
WP_021348632.1	SusC/RagA family TonB-linked outer membrane protein [Elizabethkingia anophelis]	106.785	Outermembrane	transmembrane transporter activity
WP_061889566.1	Hemin receptor [Elizabethkingia anophelis]	51.622	Outermembrane	N/A
WP_061890188.1	Energy transducer TonB [Elizabethkingia anophelis]	84.441	Outermembrane	transmembrane transporter activity / ion binding
WP_160337413.1	tetratricopeptide repeat protein [Elizabethkingia anophelis]	59.8716	Periplasmic	peptidase activity / hydrolase activity / structural molecule activity / nucleic acid binding transcription factor activity / transferase activity, transferring glycosyl groups / DNA binding / nuclease activity / kinase activity / ion binding / signal transducer activity
WP_061889820.1	VCBS repeat-containing protein [Elizabethkingia anophelis]	258.286	Outermembrane	N/A
WP_009084894.1	chaperonin GroEL [Elizabethkingia anophelis]	57.0266	Cytoplasmic	unfolded protein binding /ion binding / protein binding
WP_009094244.1	Polyribonucleotide nucleotidyltransferase [Elizabethkingia anophelis]	20.3972	Outermembrane	N/A
WP_021348627.1	SusC/RagA family TonB-linked outer membrane protein [Elizabethkingia anophelis]	108.601	Outermembrane	N/A
WP_024567654.1	PorT family protein [Elizabethkingia anophelis]	23.1335	Outermembrane	N/A
WP_024564869.1	Ferrichrome-iron receptor [Elizabethkingia anophelis]	81.0833	Outermembrane	ion binding / transmembrane transporter activity
WP_009086715.1	hydrolase GDSL [Elizabethkingia anophelis]	52.5341	Extracellular	hydrolase activity
WP_024563928.1	S46 family peptidase [Elizabethkingia anophelis]	79.5839	Periplasmic	N/A
WP_029738922.1	Shikimate kinase [Elizabethkingia anophelis]	27.8401	Extracellular	N/A
WP_021348626.1	RagB/SusD family nutrient uptake outer membrane protein [Elizabethkingia anophelis]	56.7041	Outermembrane	N/A
WP_170924173.1	SusC/RagA family TonB-linked outer membrane protein [Elizabethkingia anophelis]	99.5665	Outermembrane	ion binding / transmembrane transporter activity
WP_021347383.1	carboxypeptidase regulatory-like domain-containing protein [Elizabethkingia anophelis]	108.479	Outermembrane	N/A
WP_009086716.1	Aromatic hydrocarbon degradation protein [Elizabethkingia anophelis]	45.2885	Outermembrane	N/A
WP_154492612.1	S46 family peptidase [Elizabethkingia anophelis]	79.7308	Periplasmic	N/A
WP_031257433.1	Beta-glycosidase [Elizabethkingia anophelis]	51.0058	Extracellular	helicase activity / hydrolase activity
WP_034847000.1	TonB-dependent receptor plug domain-containing protein [Elizabethkingia anophelis]	99.0479	Outermembrane	transmembrane transporter activity
WP_154491519.1	SusC/RagA family TonB-linked outer membrane protein [Elizabethkingia anophelis]	104.79	Outermembrane	N/A
WP_009088218.1	hypothetical protein [Elizabethkingia anophelis]	49.2799	Outermembrane / Periplasmic	N/A
WP_009087981.1	outer membrane beta-barrel protein [Elizabethkingia anophelis]	20.4964	Extracellular	N/A
WP_009093978.1	S9 family peptidase [Elizabethkingia anophelis]	78.8747	Periplasmic	peptidase activity / hydrolase activity
WP_078691145.1	outer membrane beta-barrel protein [Elizabethkingia anophelis]	21.9814	Extracellular	hydrolase activity / hydrolase activity, acting on glycosyl bonds
WP_104916472.1	PDZ domain-containing protein/Protease [Elizabethkingia anophelis]	53.0257	Outermembrane / Extracellular	peptidase activity / hydrolase activity
WP_009086381.1	SusC/RagA family TonB-linked outer membrane protein [Elizabethkingia anophelis]	20.7144	Extracellular	N/A
WP_061890275.1	MFS transporter [Elizabethkingia anophelis]	34.6158	Extracellular	proteolysis / biosynthetic process
WP_009087449.1	LysM peptidoglycan-binding domain-containing protein [Elizabethkingia anophelis]	69.8706	Outermembrane	hydrolase activity
WP_047033374.1	MFS transporter [Elizabethkingia anophelis]	42.1136	Outermembrane	N/A
WP_009084428.1	membrane protein [Elizabethkingia anophelis]	46.7773	Outermembrane	N/A
WP_061890039.1	PDZ domain-containing protein [Elizabethkingia anophelis]	57.706	Extracellular	peptidase activity / hydrolase activity
WP_021348063.1	SusD/RagB family nutrient-binding outer membrane lipoprotein [Elizabethkingia anophelis]	70.9559	Outermembrane	N/A
WP_021348062.1	SusC/RagA family TonB-linked outer membrane protein [Elizabethkingia anophelis]	106.898	Outermembrane	N/A
WP_009087407.1	trypsin-like peptidase domain-containing protein [Elizabethkingia anophelis]	54.4631	Outermembrane/Periplasmic	peptidase activity / hydrolase activity
WP_021347879.1	erythromycin esterase family protein [Elizabethkingia anophelis]	48.3095	Outermembrane	hydrolase activity
WP_009087860.1	glucosaminidase domain-containing protein [Elizabethkingia anophelis]	39.6475	Periplasmic	hydrolase activity / hydrolase activity, acting on carbon-nitrogen (but not peptide) bonds /hydrolase activity, acting on glycosyl bonds
WP_009085033.1	Prenyltransferase UbiA [Elizabethkingia anophelis]	23.8204	Outermembrane	transmembrane transporter activity
WP_009087082.1	Acetyltransferase [Elizabethkingia anophelis]	55.8744	Extracellular / Outermembrane	N/A
WP_021346736.1	Cold-shock protein [Elizabethkingia anophelis]	41.936	Outermembrane	N/A
WP_021348574.1	ankyrin repeat domain-containing protein [Elizabethkingia anophelis]	53.3633	Periplasmic	N/A
WP_009086748.1	outer membrane protein assembly factor BamD [Elizabethkingia anophelis]	39.2741	Outermembrane	N/A
WP_009085351.1	peptidylprolyl isomerase [Elizabethkingia anophelis]	51.4897	Cytoplasmic	isomerase activity
WP_024564073.1	PorT family protein [Elizabethkingia anophelis]	21.1925	Outermembrane / Extracellular	N/A
WP_058877728.1	hypothetical protein [Elizabethkingia anophelis]	64.8856	Extracellular	N/A
WP_009085336.1	hypothetical protein [Elizabethkingia anophelis]	58.3594	Extracellular	N/A
WP_009091812.1	PorT family protein [Elizabethkingia anophelis]	24.6253	Outermembrane	N/A
WP_031257720.1	RagB/SusD family nutrient uptake outer membrane protein [Elizabethkingia anophelis]	64.2732	Outermembrane	N/A
WP_009094636.1	TonB-dependent receptor [Elizabethkingia anophelis]	90.183	Outermembrane	transmembrane transporter activity/ion binding
WP_009084506.1	RagB/SusD family nutrient uptake outer membrane protein [Elizabethkingia anophelis]	59.2427	Outermembrane	N/A
WP_078701603.1	DNA/RNA non-specific endonuclease [Elizabethkingia anophelis]	58.8331	Outermembrane	nuclease activity/hydrolase activity/ion binding
WP_061889821.1	hypothetical protein [Elizabethkingia anophelis]	30.3873	Extracellular	N/A
WP_034848708.1	S8 family serine peptidase [Elizabethkingia anophelis]	61.552	Periplasmic	peptidase activity/hydrolase activity
WP_021348654.1	PorT family protein [Elizabethkingia anophelis]	20.2771	Outermembrane	N/A
WP_021347693.1	Outer membrane assembly protein YaeT [Elizabethkingia anophelis]	94.9696	Outermembrane	N/A
WP_009086645.1	M1 family metallopeptidase [Elizabethkingia anophelis]	70.5927	Periplasmic	N/A
WP_175284515.1	hypothetical protein, partial [Elizabethkingia anophelis]	116.402	Outermembrane	N/A
WP_145915288.1	hypothetical protein [Elizabethkingia anophelis]	126.55	Outermembrane	N/A
WP_061889144.1	linear amide C-N hydrolase [Elizabethkingia anophelis]	39.3432	Outermembrane	hydrolase activity/hydrolase activity, acting on carbon-nitrogen (but not peptide) bonds
WP_034785508.1	TlpA family protein disulfide reductase [Elizabethkingia anophelis]	47.8754	Outermembrane	oxidoreductase activity
WP_021348366.1	OmpA family protein [Elizabethkingia anophelis]	53.0803	Extracellular	transmembrane transporter activity
WP_047033497.1	M13 family metallopeptidase [Elizabethkingia anophelis]	77.3803	Periplasmic	peptidase activity/hydrolase activity/ion binding
WP_035590291.1	OmpA family protein [Elizabethkingia anophelis]	56.2653	Outermembrane	transmembrane transporter activity
WP_058877511.1	alkaline phosphatase family protein [Elizabethkingia anophelis]	60.7005	Extracellular	hydrolase activity/phosphatase activity
WP_024564614.1	SusD/RagB family nutrient-binding outer membrane lipoprotein [Elizabethkingia anophelis]	57.9504	Outermembrane	N/A
WP_078411681.1	Phosphohydrolase [Elizabethkingia anophelis]	52.2841	Outermembrane	N/A
WP_047034141.1	Addiction module toxin RelE [Elizabethkingia anophelis]	55.4821	Outermembrane	N/A
WP_024564733.1	OmpW family protein [Elizabethkingia anophelis]	22.3234	Outermembrane	N/A
WP_024565261.1	thioredoxin fold domain-containing protein [Elizabethkingia anophelis]	44.6101	Outermembrane	oxidoreductase activity
WP_009091347.1	N-acetylmuramoyl-L-alanine amidase [Elizabethkingia anophelis]	38.9297	Extracellular	hydrolase activity/hydrolase activity, acting on carbon-nitrogen (but not peptide) bonds
WP_009089957.1	Rod shape-determining protein MreC [Elizabethkingia anophelis]	50.3161	Extracellular	N/A
WP_009085573.1	hypothetical protein [Elizabethkingia anophelis]	22.0753	Periplasmic	N/A
WP_009084806.1	TonB-dependent receptor [Elizabethkingia anophelis]	66.9567	Outermembrane	N/A
WP_160337461.1	SusD/RagB family nutrient-binding outer membrane lipoprotein [Elizabethkingia anophelis]	52.7684	Extracellular	N/A
WP_035588201.1	peptidase S41 [Elizabethkingia anophelis]	62.0074	Periplasmic	N/A
WP_021348629.1	RagB/SusD family nutrient uptake outer membrane protein [Elizabethkingia anophelis]	51.7584	Outermembrane	N/A
WP_176138469.1	lipocalin family protein [Elizabethkingia anophelis]	17.2725	Extracellular	N/A
WP_021347725.1	peptidylprolyl isomerase [Elizabethkingia anophelis]	39.1435	Cytoplasmic	isomerase activity
WP_009089648.1	RHS repeat-associated core domain-containing protein [Elizabethkingia anophelis]	130.08	Outermembrane	N/A
WP_061889791.1	M3 family metallopeptidase [Elizabethkingia anophelis]	81.6029	Extracellular	peptidase activity/hydrolase activity/ion binding
WP_149101068.1	hypothetical protein [Elizabethkingia anophelis]	57.9011	Extracellular	N/A
WP_024568439.1	S1/P1 nuclease [Elizabethkingia anophelis]	29.9583	Periplasmic	N/A
WP_009088078.1	PorT family protein [Elizabethkingia anophelis]	22.0852	Outermembrane	N/A
WP_078394919.1	hypothetical protein [Elizabethkingia anophelis]	56.2396	Extracellular	N/A
WP_021347384.1	endonuclease [Elizabethkingia anophelis]	45.4041	Periplasmic	N/A
WP_009095022.1	aminopeptidase [Elizabethkingia anophelis]	94.7928	Periplasmic	peptidase activity/hydrolase activity/ion binding
WP_024564615.1	SusC/RagA family TonB-linked outer membrane protein [Elizabethkingia anophelis]	107.638	Outermembrane	N/A
WP_009088199.1	OmpA family protein [Elizabethkingia anophelis]	30.887	Cytoplasmic	transmembrane transporter activity
WP_009085001.1	hypothetical protein [Elizabethkingia anophelis]	21.1787	Innermembrane	N/A
WP_115172652.1	PorT family protein [Elizabethkingia anophelis]	28.9817	Outermembrane	N/A
WP_009090147.1	hypothetical protein [Elizabethkingia anophelis]	15.9612	Cytoplasmic	N/A
WP_078411904.1	DUF3078 domain-containing protein [Elizabethkingia anophelis]	34.1813	Outermembrane	N/A
WP_049037651.1	TonB-dependent receptor, partial [Elizabethkingia anophelis]	95.6331	Outermembrane	transmembrane transporter activity
WP_009092042.1	hypothetical protein [Elizabethkingia anophelis]	17.476	Periplasmic	N/A
WP_009094829.1	DUF2807 domain-containing protein [Elizabethkingia anophelis]	23.2853	Extracellular	N/A
WP_035589631.1	HmuY family protein [Elizabethkingia anophelis]	22.2124	Extracellular	N/A
WP_061890170.1	hypothetical protein [Elizabethkingia anophelis]	29.6715	Outermembrane	N/A
WP_009086268.1	beta-glucosidase BglX [Elizabethkingia anophelis]	85.0944	Periplasmic	hydrolase activity/hydrolase activity, acting on glycosyl bonds
WP_009085377.1	M13 family metallopeptidase [Elizabethkingia anophelis]	77.8586	Periplasmic	peptidase activity/hydrolase activity/ion binding
WP_009087453.1	Acetylornithine aminotransferase [Elizabethkingia anophelis]	73.446	Outermembrane	N/A
WP_009087250.1	M48 family metallopeptidase [Elizabethkingia anophelis]	29.4062	Periplasmic	peptidase activity/hydrolase activity/ion binding
WP_078396945.1	DUF4876 domain-containing protein [Elizabethkingia anophelis]	44.4054	Extracellular	N/A
WP_139018768.1	BlaB family subclass B1 metallo-beta-lactamase, partial [Elizabethkingia anophelis]	28.0123	Periplasmic	hydrolase activity/hydrolase activity, acting on carbon-nitrogen (but not peptide) bonds/ion binding
WP_034849250.1	NADP-dependent malic enzyme [Elizabethkingia anophelis]	84.3529	Cytoplasmic	transferase activity, transferring acyl groups
WP_021348698.1	insulinase family protein [Elizabethkingia anophelis]	110.509	Cytoplasmic	peptidase activity/hydrolase activity/ion binding
WP_009087871.1	DUF4136 domain-containing protein [Elizabethkingia anophelis]	20.7593	Outermembrane	N/A
WP_009091088.1	hypothetical protein [Elizabethkingia anophelis]	52.2653	Extracellular	N/A
WP_009093915.1	TonB-dependent receptor [Elizabethkingia anophelis]	82.2989	Outermembrane	transmembrane transporter activity
WP_024567043.1	glycoside hydrolase family 97 protein [Elizabethkingia anophelis]	82.1541	Periplasmic	hydrolase activity/hydrolase /Beta-hexosaminidaseactivity, acting on glycosyl bonds/ion binding
WP_009089118.1	glycoside hydrolase family 3 protein [Elizabethkingia anophelis]	62.2795	Innermembrane	hydrolase activity/hydrolase activity, acting on glycosyl bonds

## Sheet: Imipenem
Accession	Description	MW [kDa]	subcellular localization	biological function
WP_078691145.1	outer membrane beta-barrel protein [Elizabethkingia anophelis]	21.9814	Extracellular	hydrolase activity / hydrolase activity, acting on glycosyl bonds
WP_031257433.1	hypothetical protein [Elizabethkingia anophelis]	51.0058	Extracellular	helicase activity / hydrolase activity
WP_009086715.1	hydrolase GDSL [Elizabethkingia anophelis]	52.5341	Extracellular	hydrolase activity
WP_009087449.1	LysM peptidoglycan-binding domain-containing protein [Elizabethkingia anophelis]	69.8706	Outermembrane	hydrolase activity
WP_034848652.1	erythromycin esterase family protein [Elizabethkingia anophelis]	48.2895	Outermembrane / Extracellular	hydrolase activity
WP_009087860.1	glucosaminidase domain-containing protein [Elizabethkingia anophelis]	39.6475	Periplasmic	hydrolase activity / hydrolase activity, acting on carbon-nitrogen (but not peptide) bonds /hydrolase activity, acting on glycosyl bonds
WP_061889144.1	linear amide C-N hydrolase [Elizabethkingia anophelis]	39.3432	Outermembrane	hydrolase activity/hydrolase activity, acting on carbon-nitrogen (but not peptide) bonds
WP_009091347.1	N-acetylmuramoyl-L-alanine amidase [Elizabethkingia anophelis]	38.9297	Extracellular	hydrolase activity/hydrolase activity, acting on carbon-nitrogen (but not peptide) bonds
WP_139018768.1	BlaB family subclass B1 metallo-beta-lactamase, partial [Elizabethkingia anophelis]	28.0123	Periplasmic	hydrolase activity/hydrolase activity, acting on carbon-nitrogen (but not peptide) bonds/ion binding
WP_009086268.1	beta-glucosidase BglX [Elizabethkingia anophelis]	85.0944	Periplasmic	hydrolase activity/hydrolase activity, acting on glycosyl bonds
WP_009089118.1	glycoside hydrolase family 3 protein [Elizabethkingia anophelis]	62.2795	Innermembrane	hydrolase activity/hydrolase activity, acting on glycosyl bonds
WP_009084511.1	glycoside hydrolase family 97 protein [Elizabethkingia anophelis]	82.0971	Periplasmic	hydrolase activity/hydrolase activity, acting on glycosyl bonds/ion binding
WP_058877511.1	alkaline phosphatase family protein [Elizabethkingia anophelis]	60.7005	Extracellular	hydrolase activity/phosphatase activity
WP_024564869.1	Ferrichrome-iron receptor [Elizabethkingia anophelis]	81.0833	Outermembrane	ion binding / transmembrane transporter activity
WP_170924173.1	SusC/RagA family TonB-linked outer membrane protein [Elizabethkingia anophelis]	99.5665	Outermembrane	ion binding / transmembrane transporter activity
WP_047034400.1	RagB/SusD family nutrient uptake outer membrane protein [Elizabethkingia anophelis]	51.2277	Outermembrane	ion binding
WP_009085351.1	peptidylprolyl isomerase [Elizabethkingia anophelis]	51.4897	Cytoplasmic	isomerase activity
WP_021347725.1	peptidylprolyl isomerase [Elizabethkingia anophelis]	39.1435	Cytoplasmic	isomerase activity
WP_009089873.1	outer membrane beta-barrel protein [Elizabethkingia anophelis]	21.8503	Outermembrane	N/A
WP_024568269.1	TROVE domain-containing protein [Elizabethkingia anophelis]	48.2545	Outermembrane	N/A
WP_024566914.1	DUF5074 domain-containing protein [Elizabethkingia anophelis]	51.3175	Outermembrane	N/A
WP_009085335.1	Sulfurtransferase [Elizabethkingia anophelis]	53.7404	Extracellular	N/A
WP_061889566.1	Hemin receptor [Elizabethkingia anophelis]	51.622	Outermembrane	N/A
WP_058878765.1	hypothetical protein [Elizabethkingia anophelis]	38.4785	Extracellular	N/A
WP_061889820.1	VCBS repeat-containing protein [Elizabethkingia anophelis]	258.286	Outermembrane	N/A
WP_021348627.1	SusC/RagA family TonB-linked outer membrane protein [Elizabethkingia anophelis]	108.601	Outermembrane	N/A
WP_009094244.1	hypothetical protein [Elizabethkingia anophelis]	20.3972	Outermembrane	N/A
WP_024567654.1	PorT family protein [Elizabethkingia anophelis]	23.1335	Outermembrane	N/A
WP_021347383.1	carboxypeptidase regulatory-like domain-containing protein [Elizabethkingia anophelis]	108.479	Outermembrane	N/A
WP_024563928.1	S46 family peptidase [Elizabethkingia anophelis]	79.5839	Periplasmic	N/A
WP_021348626.1	RagB/SusD family nutrient uptake outer membrane protein [Elizabethkingia anophelis]	56.7041	Outermembrane	N/A
WP_024564876.1	hypothetical protein [Elizabethkingia anophelis]	28.6365	Extracellular	N/A
WP_154491519.1	SusC/RagA family TonB-linked outer membrane protein [Elizabethkingia anophelis]	104.79	Outermembrane	N/A
WP_154492612.1	S46 family peptidase [Elizabethkingia anophelis]	79.7308	Periplasmic	N/A
WP_009086381.1	SusC/RagA family TonB-linked outer membrane protein [Elizabethkingia anophelis]	20.7144	Extracellular	N/A
WP_009087981.1	outer membrane beta-barrel protein [Elizabethkingia anophelis]	20.4964	Extracellular	N/A
WP_009086716.1	Aromatic hydrocarbon degradation protein [Elizabethkingia anophelis]	45.2885	Outermembrane	N/A
WP_047033374.1	hypothetical protein [Elizabethkingia anophelis]	42.1136	Outermembrane	N/A
WP_009087082.1	Acetyltransferase [Elizabethkingia anophelis]	55.8744	Extracellular / Outermembrane	N/A
WP_021348063.1	SusD/RagB family nutrient-binding outer membrane lipoprotein [Elizabethkingia anophelis]	70.9559	Outermembrane	N/A
WP_021348062.1	SusC/RagA family TonB-linked outer membrane protein [Elizabethkingia anophelis]	106.898	Outermembrane	N/A
WP_009084428.1	membrane protein [Elizabethkingia anophelis]	46.7773	Outermembrane	N/A
WP_058877728.1	hypothetical protein [Elizabethkingia anophelis]	64.8856	Extracellular	N/A
WP_009088218.1	hypothetical protein [Elizabethkingia anophelis]	49.2799	Outermembrane / Periplasmic	N/A
WP_021347693.1	BamA/TamA family outer membrane protein [Elizabethkingia anophelis]	94.9696	Outermembrane	N/A
WP_009091812.1	PorT family protein [Elizabethkingia anophelis]	24.6253	Outermembrane	N/A
WP_021346736.1	Cold-shock protein [Elizabethkingia anophelis]	41.936	Outermembrane	N/A
WP_145915288.1	hypothetical protein [Elizabethkingia anophelis]	126.55	Outermembrane	N/A
WP_021348654.1	PorT family protein [Elizabethkingia anophelis]	20.2771	Outermembrane	N/A
WP_009086645.1	M1 family metallopeptidase [Elizabethkingia anophelis]	70.5927	Periplasmic	N/A
WP_021348574.1	ankyrin repeat domain-containing protein [Elizabethkingia anophelis]	53.3633	Periplasmic	N/A
WP_009086748.1	outer membrane protein assembly factor BamD [Elizabethkingia anophelis]	39.2741	Outermembrane	N/A
WP_009085336.1	hypothetical protein [Elizabethkingia anophelis]	58.3594	Extracellular	N/A
WP_031257720.1	RagB/SusD family nutrient uptake outer membrane protein [Elizabethkingia anophelis]	64.2732	Outermembrane	N/A
WP_175284515.1	hypothetical protein, partial [Elizabethkingia anophelis]	116.402	Outermembrane	N/A
WP_024564073.1	PorT family protein [Elizabethkingia anophelis]	21.1925	Outermembrane / Extracellular	N/A
WP_009084506.1	RagB/SusD family nutrient uptake outer membrane protein [Elizabethkingia anophelis]	59.2427	Outermembrane	N/A
WP_061889821.1	hypothetical protein [Elizabethkingia anophelis]	30.3873	Extracellular	N/A
WP_009085573.1	hypothetical protein [Elizabethkingia anophelis]	22.0753	Periplasmic	N/A
WP_024564615.1	SusC/RagA family TonB-linked outer membrane protein [Elizabethkingia anophelis]	107.638	Outermembrane	N/A
WP_024564733.1	OmpW family protein [Elizabethkingia anophelis]	22.3234	Outermembrane	N/A
WP_009084806.1	TonB-dependent receptor [Elizabethkingia anophelis]	66.9567	Outermembrane	N/A
WP_176138469.1	lipocalin family protein [Elizabethkingia anophelis]	17.2725	Extracellular	N/A
WP_034846647.1	Addiction module toxin RelE [Elizabethkingia anophelis]	55.5051	Outermembrane	N/A
WP_160337461.1	SusD/RagB family nutrient-binding outer membrane lipoprotein [Elizabethkingia anophelis]	52.7684	Extracellular	N/A
WP_009089648.1	RHS repeat-associated core domain-containing protein [Elizabethkingia anophelis]	130.08	Outermembrane	N/A
WP_078411681.1	Phosphohydrolase [Elizabethkingia anophelis]	52.2841	Outermembrane	N/A
WP_035588201.1	peptidase S41 [Elizabethkingia anophelis]	62.0074	Periplasmic	N/A
WP_009086161.1	Trehalase [Elizabethkingia anophelis]	75.2404	Periplasmic	N/A
WP_009090147.1	hypothetical protein [Elizabethkingia anophelis]	15.9612	Cytoplasmic	N/A
WP_024564614.1	SusD/RagB family nutrient-binding outer membrane lipoprotein [Elizabethkingia anophelis]	57.9504	Outermembrane	N/A
WP_021348629.1	RagB/SusD family nutrient uptake outer membrane protein [Elizabethkingia anophelis]	51.7584	Outermembrane	N/A
WP_024568439.1	S1/P1 nuclease [Elizabethkingia anophelis]	29.9583	Periplasmic	N/A
WP_009087453.1	Acetylornithine aminotransferase [Elizabethkingia anophelis]	73.446	Outermembrane	N/A
WP_149101068.1	hypothetical protein [Elizabethkingia anophelis]	57.9011	Extracellular	N/A
WP_009085001.1	hypothetical protein [Elizabethkingia anophelis]	21.1787	Innermembrane	N/A
WP_009089957.1	Rod shape-determining protein MreC [Elizabethkingia anophelis]	50.3161	Extracellular	N/A
WP_078411904.1	DUF3078 domain-containing protein [Elizabethkingia anophelis]	34.1813	Outermembrane	N/A
WP_009086907.1	endonuclease [Elizabethkingia anophelis]	45.4361	Periplasmic	N/A
WP_078394919.1	hypothetical protein [Elizabethkingia anophelis]	56.2396	Extracellular	N/A
WP_009088078.1	PorT family protein [Elizabethkingia anophelis]	22.0852	Outermembrane	N/A
WP_160337460.1	SusC/RagA family TonB-linked outer membrane protein [Elizabethkingia anophelis]	110.596	Outermembrane	N/A
WP_115172652.1	PorT family protein [Elizabethkingia anophelis]	28.9817	Outermembrane	N/A
WP_009091088.1	hypothetical protein [Elizabethkingia anophelis]	52.2653	Extracellular	N/A
WP_035589631.1	HmuY family protein [Elizabethkingia anophelis]	22.2124	Extracellular	N/A
WP_154491777.1	hypothetical protein [Elizabethkingia anophelis]	97.4748	Cytoplasmic	N/A
WP_009087871.1	DUF4136 domain-containing protein [Elizabethkingia anophelis]	20.7593	Outermembrane	N/A
WP_009087735.1	NADH dehydrogenase subunit D [Elizabethkingia anophelis]	32.0001	Outermembrane	N/A
WP_009087583.1	Short-chain dehydrogenase [Elizabethkingia anophelis]	89.1241	Outermembrane	N/A
WP_069147455.1	DNA polymerase IV [Elizabethkingia anophelis]	19.5631	Extracellular	N/A
WP_009094829.1	DUF2807 domain-containing protein [Elizabethkingia anophelis]	23.2853	Extracellular	N/A
WP_078396945.1	DUF4876 domain-containing protein [Elizabethkingia anophelis]	44.4054	Extracellular	N/A
WP_021347734.1	MFS transporter [Elizabethkingia anophelis]	30.3426	Extracellular	N/A
WP_160337700.1	hypothetical protein [Elizabethkingia anophelis]	35.5564	Extracellular	N/A
WP_061890170.1	hypothetical protein [Elizabethkingia anophelis]	29.6715	Outermembrane	N/A
WP_078701603.1	DNA/RNA non-specific endonuclease [Elizabethkingia anophelis]	58.8331	Outermembrane	nuclease activity/hydrolase activity/ion binding
WP_024565261.1	thioredoxin fold domain-containing protein [Elizabethkingia anophelis]	44.6101	Outermembrane	oxidoreductase activity
WP_034785508.1	TlpA family protein disulfide reductase [Elizabethkingia anophelis]	47.8754	Outermembrane	oxidoreductase activity
WP_104916472.1	PDZ domain-containing protein/Protease [Elizabethkingia anophelis]	53.0257	Outermembrane / Extracellular	peptidase activity / hydrolase activity
WP_024568529.1	S9 family peptidase [Elizabethkingia anophelis]	78.8737	Periplasmic	peptidase activity / hydrolase activity
WP_009087407.1	trypsin-like peptidase domain-containing protein [Elizabethkingia anophelis]	54.4631	Outermembrane/Periplasmic	peptidase activity / hydrolase activity
WP_160337413.1	tetratricopeptide repeat protein [Elizabethkingia anophelis]	59.8716	Periplasmic	peptidase activity / hydrolase activity / structural molecule activity / nucleic acid binding transcription factor activity / transferase activity, transferring glycosyl groups / DNA binding / nuclease activity / kinase activity / ion binding / signal transducer activity
WP_021347665.1	PDZ domain-containing protein [Elizabethkingia anophelis]	57.724	Extracellular	peptidase activity/hydrolase activity
WP_034848708.1	S8 family serine peptidase [Elizabethkingia anophelis]	61.552	Periplasmic	peptidase activity/hydrolase activity
WP_009090096.1	carboxy terminal-processing peptidase [Elizabethkingia anophelis]	81.2202	Cytoplasmic	peptidase activity/hydrolase activity
WP_035589338.1	Flotillin [Elizabethkingia anophelis]	77.4363	Periplasmic	peptidase activity/hydrolase activity/ion binding
WP_021348698.1	insulinase family protein [Elizabethkingia anophelis]	110.509	Cytoplasmic	peptidase activity/hydrolase activity/ion binding
WP_061889791.1	M3 family metallopeptidase [Elizabethkingia anophelis]	81.6029	Extracellular	peptidase activity/hydrolase activity/ion binding
WP_009095022.1	aminopeptidase [Elizabethkingia anophelis]	94.7928	Periplasmic	peptidase activity/hydrolase activity/ion binding
WP_009085377.1	M13 family metallopeptidase [Elizabethkingia anophelis]	77.8586	Periplasmic	peptidase activity/hydrolase activity/ion binding
WP_061890275.1	MFS transporter [Elizabethkingia anophelis]	34.6158	Extracellular	proteolysis / biosynthetic process
WP_034849250.1	NADP-dependent malic enzyme [Elizabethkingia anophelis]	84.3529	Cytoplasmic	transferase activity, transferring acyl groups
WP_024565640.1	OmpA family protein [Elizabethkingia anophelis]	53.0646	Periplasmic	transmembrane transporter activity
WP_021348632.1	SusC/RagA family TonB-linked outer membrane protein [Elizabethkingia anophelis]	106.785	Outermembrane	transmembrane transporter activity
WP_049037396.1	TonB-dependent receptor [Elizabethkingia anophelis]	84.5081	Outermembrane	transmembrane transporter activity
WP_034847000.1	TonB-dependent receptor plug domain-containing protein [Elizabethkingia anophelis]	99.0479	Outermembrane	transmembrane transporter activity
WP_009085033.1	Prenyltransferase UbiA [Elizabethkingia anophelis]	23.8204	Outermembrane	transmembrane transporter activity
WP_035590291.1	OmpA family protein [Elizabethkingia anophelis]	56.2653	Outermembrane	transmembrane transporter activity
WP_024565540.1	TonB-dependent receptor [Elizabethkingia anophelis]	90.16	Outermembrane	transmembrane transporter activity
WP_021348366.1	OmpA family protein [Elizabethkingia anophelis]	53.0803	Extracellular	transmembrane transporter activity
WP_049037651.1	TonB-dependent receptor, partial [Elizabethkingia anophelis]	95.6331	Outermembrane	transmembrane transporter activity
WP_029729070.1	1,4-alpha-glucan-branching protein [Elizabethkingia anophelis]	101.849	Outermembrane	transmembrane transporter activity
WP_009093915.1	TonB-dependent receptor [Elizabethkingia anophelis]	82.2989	Outermembrane	transmembrane transporter activity
WP_009088199.1	OmpA family protein [Elizabethkingia anophelis]	30.887	Cytoplasmic	transmembrane transporter activity
WP_078406973.1	TonB-dependent receptor [Elizabethkingia anophelis]	95.7391	Outermembrane	transmembrane transporter activity / ion binding
WP_009084894.1	chaperonin GroEL [Elizabethkingia anophelis]	57.0266	Cytoplasmic	unfolded protein binding /ion binding / protein binding
